# Supplementary material for: Neurotherapeutic Potential of Cervus elaphus Sibericus on Axon Regeneration and Growth Cone Reformation after H2O2-Induced Injury in Rat Primary Cortical Neurons
Source: Biology (Basel). 2021 Aug 26;10(9):833. doi: 10.3390/biology10090833 (PMC8471249; doi:10.3390/biology10090833)
Supplement: Supplementary file 1 [file biology-10-00833-s001.zip]

Archive with 1 entries (1 files):
- biology-1347148-supplementary.pdf
